# Supplementary material for: Telomeric DNA damage response mediates neurotoxicity of Aβ42 oligomers in Alzheimer’s disease
Source: EMBO J. 2025 Sep 21;44(21):6078–111. doi: 10.1038/s44318-025-00521-1 (PMC12583505; doi:10.1038/s44318-025-00521-1)
Supplement: Supplementary file 2 — Source data Fig. 1 [file 44318_2025_521_MOESM2_ESM.zip]

Archive with 74 entries (62 files):
- Fig1/
- Fig1/Fig1A/
- Fig1/.DS_Store
- __MACOSX/Fig1/._.DS_Store
- Fig1/Fig1B/
- Fig1/Fig1C/
- Fig1/Fig1D/
- Fig1/Fig1E/
- Fig1/Fig1F/
- Fig1/Fig1G/
- Fig1/Fig1H/
- Fig1/Fig1A/Image Fig 1A/
- Fig1/Fig1A/.DS_Store
- __MACOSX/Fig1/Fig1A/._.DS_Store
- Fig1/Fig1A/Fig1_A.xlsx
- __MACOSX/Fig1/Fig1A/._Fig1_A.xlsx
- Fig1/Fig1B/images Fig 1B/
- Fig1/Fig1B/.DS_Store
- __MACOSX/Fig1/Fig1B/._.DS_Store
- Fig1/Fig1C/Fig1C.xlsx
- __MACOSX/Fig1/Fig1C/._Fig1C.xlsx
- Fig1/Fig1D/Fig1d.xlsx
- __MACOSX/Fig1/Fig1D/._Fig1d.xlsx
- Fig1/Fig1E/Fig1E.xlsx
- __MACOSX/Fig1/Fig1E/._Fig1E.xlsx
- Fig1/Fig1F/Fig1F.xlsx
- __MACOSX/Fig1/Fig1F/._Fig1F.xlsx
- Fig1/Fig1G/Fig1G.xlsx
- __MACOSX/Fig1/Fig1G/._Fig1G.xlsx
- Fig1/Fig1H/Images Fig1H/
- Fig1/Fig1H/.DS_Store
- __MACOSX/Fig1/Fig1H/._.DS_Store
- Fig1/Fig1H/Fig1h.xlsx
- __MACOSX/Fig1/Fig1H/._Fig1h.xlsx
- Fig1/Fig1A/Image Fig 1A/Fig1A_DAPI_gH2AX_3XTgAD_left_panel.tif
- __MACOSX/Fig1/Fig1A/Image Fig 1A/._Fig1A_DAPI_gH2AX_3XTgAD_left_panel.tif
- Fig1/Fig1A/Image Fig 1A/Fig1A_DAPI_MAP2_3XTgAD_left_panel.tif
- __MACOSX/Fig1/Fig1A/Image Fig 1A/._Fig1A_DAPI_MAP2_3XTgAD_left_panel.tif
- Fig1/Fig1A/Image Fig 1A/Fig1A_DAPI_MAP2_wt_left_panel.tif
- __MACOSX/Fig1/Fig1A/Image Fig 1A/._Fig1A_DAPI_MAP2_wt_left_panel.tif
- Fig1/Fig1A/Image Fig 1A/Fig1A_DAPI_gH2AX_wt_left_panel.tif
- __MACOSX/Fig1/Fig1A/Image Fig 1A/._Fig1A_DAPI_gH2AX_wt_left_panel.tif
- Fig1/Fig1A/Image Fig 1A/Fig1A_DAPI_53BP1_wt_right_panel.tif
- __MACOSX/Fig1/Fig1A/Image Fig 1A/._Fig1A_DAPI_53BP1_wt_right_panel.tif
- Fig1/Fig1A/Image Fig 1A/Fig1A_DAPI_MAP2_wt_right_panel.tif
- __MACOSX/Fig1/Fig1A/Image Fig 1A/._Fig1A_DAPI_MAP2_wt_right_panel.tif
- Fig1/Fig1A/Image Fig 1A/Fig1A_DAPI_MAP2_3XTgAD_right_panel.tif
- __MACOSX/Fig1/Fig1A/Image Fig 1A/._Fig1A_DAPI_MAP2_3XTgAD_right_panel.tif
- Fig1/Fig1A/Image Fig 1A/Fig1A_DAPI_53BP1_3XTgAD_right_panel.tif
- __MACOSX/Fig1/Fig1A/Image Fig 1A/._Fig1A_DAPI_53BP1_3XTgAD_right_panel.tif
- Fig1/Fig1B/images Fig 1B/Fig1B_Telo_gH2AX_wt_left_panel.tif
- __MACOSX/Fig1/Fig1B/images Fig 1B/._Fig1B_Telo_gH2AX_wt_left_panel.tif
- Fig1/Fig1B/images Fig 1B/Fig1B_DAPI_MAP2_wt_left_panel.tif
- __MACOSX/Fig1/Fig1B/images Fig 1B/._Fig1B_DAPI_MAP2_wt_left_panel.tif
- Fig1/Fig1B/images Fig 1B/Fig1B_Telo_gH2AX_3XTgAD_left_panel.tif
- __MACOSX/Fig1/Fig1B/images Fig 1B/._Fig1B_Telo_gH2AX_3XTgAD_left_panel.tif
- Fig1/Fig1B/images Fig 1B/Fig1B_DAPI_MAP2_3XTgAD_left_panel.tif
- __MACOSX/Fig1/Fig1B/images Fig 1B/._Fig1B_DAPI_MAP2_3XTgAD_left_panel.tif
- Fig1/Fig1B/images Fig 1B/Fig1B_DAPI_MAp2_3wt_right_panel.tif
- __MACOSX/Fig1/Fig1B/images Fig 1B/._Fig1B_DAPI_MAp2_3wt_right_panel.tif
- Fig1/Fig1B/images Fig 1B/Fig1B_CREST_gH2AX_wt_right_panel.tif
- __MACOSX/Fig1/Fig1B/images Fig 1B/._Fig1B_CREST_gH2AX_wt_right_panel.tif
- Fig1/Fig1B/images Fig 1B/Fig1B_CREST_gH2AX_3XTgAD_right_panel.tif
- __MACOSX/Fig1/Fig1B/images Fig 1B/._Fig1B_CREST_gH2AX_3XTgAD_right_panel.tif
- Fig1/Fig1B/images Fig 1B/Fig1B_DAPI_MAP2_3XTgAD_right_panel.tif
- __MACOSX/Fig1/Fig1B/images Fig 1B/._Fig1B_DAPI_MAP2_3XTgAD_right_panel.tif
- Fig1/Fig1H/Images Fig1H/Fig1H_Bax_BCL2_3XTgAD.tif
- __MACOSX/Fig1/Fig1H/Images Fig1H/._Fig1H_Bax_BCL2_3XTgAD.tif
- Fig1/Fig1H/Images Fig1H/Fig1H_Bax_BCL2_wt.tif
- __MACOSX/Fig1/Fig1H/Images Fig1H/._Fig1H_Bax_BCL2_wt.tif
- Fig1/Fig1H/Images Fig1H/Fig1H_DAPI_Map2_wt.tif
- __MACOSX/Fig1/Fig1H/Images Fig1H/._Fig1H_DAPI_Map2_wt.tif
- Fig1/Fig1H/Images Fig1H/Fig1H_DAPI1_MAP2_3XTgAD.tif
- __MACOSX/Fig1/Fig1H/Images Fig1H/._Fig1H_DAPI1_MAP2_3XTgAD.tif
