# Supplementary material for: Telomeric DNA damage response mediates neurotoxicity of Aβ42 oligomers in Alzheimer’s disease
Source: EMBO J. 2025 Sep 21;44(21):6078–111. doi: 10.1038/s44318-025-00521-1 (PMC12583505; doi:10.1038/s44318-025-00521-1)
Supplement: Supplementary file 2 — Source data Fig. 1 [file 44318_2025_521_MOESM2_ESM.zip › Fig1/Fig1A/Fig1_A.xlsx]

## Sheet: Sheet1
𝜸H2AX/nucleus	wt	3xTgAD	p value
	1.64516	8.91304	0.0161
	1.35484	8.10417
	1.17857	4.26531
	1.22222	5.22449
		2.26087
53BP1foci/nuclees	wt	3xTgAD	p value
	0.255814	7.17391	0.0012
	3.8125	6.1519
	2.47826	6.05882
	1.9	8.9
	3.2
