# Supplementary material for: Telomeric DNA damage response mediates neurotoxicity of Aβ42 oligomers in Alzheimer’s disease
Source: EMBO J. 2025 Sep 21;44(21):6078–111. doi: 10.1038/s44318-025-00521-1 (PMC12583505; doi:10.1038/s44318-025-00521-1)
Supplement: Supplementary file 2 — Source data Fig. 1 [file 44318_2025_521_MOESM2_ESM.zip › Fig1/Fig1C/Fig1C.xlsx]

## Sheet: Sheet1
% of DDR at telomeres	wt	3xTg-AD
	0	22.9396
	0	20.1814
	6.96219	15.528
	0	13.6389
		13.2222
		3.98
		12.2188
		0
		0.5
% of DDR at centromeres	wt	3xTg-AD
	25.6939	0.280449
	5	8.59477
	0	0
	0.512554	0.0909091
		9.09091
