# Supplementary material for: Telomeric DNA damage response mediates neurotoxicity of Aβ42 oligomers in Alzheimer’s disease
Source: EMBO J. 2025 Sep 21;44(21):6078–111. doi: 10.1038/s44318-025-00521-1 (PMC12583505; doi:10.1038/s44318-025-00521-1)
Supplement: Supplementary file 2 — Source data Fig. 1 [file 44318_2025_521_MOESM2_ESM.zip › Fig1/Fig1D/Fig1d.xlsx]

## Sheet: Sheet1
% of DDR positive telomeres	wt	3xTg-AD
	0	3.83831
	0	2.66962
	0.037296	2.62544
	0.037296	0.0313553
		0.0074808
		1.96725
%of DDR positive centromeres	wt	3xTg-AD
	1.9494	2.4531
	0.230415	14.0854
	0.542328	0
	10.1721	14.1627
		4.45249
