# Supplementary material for: Telomeric DNA damage response mediates neurotoxicity of Aβ42 oligomers in Alzheimer’s disease
Source: EMBO J. 2025 Sep 21;44(21):6078–111. doi: 10.1038/s44318-025-00521-1 (PMC12583505; doi:10.1038/s44318-025-00521-1)
Supplement: Supplementary file 2 — Source data Fig. 1 [file 44318_2025_521_MOESM2_ESM.zip › Fig1/Fig1E/Fig1E.xlsx]

## Sheet: Sheet1
G rich strand	wt	3xTgAD
	1.32321	2.13319
	0.5707	1.46863
	1.25696	2.80792
	0.849135	1.18102
		1.96639
		1.01696
		1.01087
		3.3829
C rich strand	wt	3xTgAD
	0.948669	6.36225
	0.828488	3.60353
	0.976733	5.64065
	1.24611	1.09325
		4.27045
		6.27781
		0.631485
		2.26578
		0.587704
		2.4511
