# Supplementary material for: Telomeric DNA damage response mediates neurotoxicity of Aβ42 oligomers in Alzheimer’s disease
Source: EMBO J. 2025 Sep 21;44(21):6078–111. doi: 10.1038/s44318-025-00521-1 (PMC12583505; doi:10.1038/s44318-025-00521-1)
Supplement: Supplementary file 2 — Source data Fig. 1 [file 44318_2025_521_MOESM2_ESM.zip › Fig1/Fig1F/Fig1F.xlsx]

## Sheet: Sheet1
p21	wt	3xTgAD
	0.752838	4.5622
	1.44681	2.80705
	1.50484	2.83437
	0.295512	2.59121
