# Supplementary material for: Telomeric DNA damage response mediates neurotoxicity of Aβ42 oligomers in Alzheimer’s disease
Source: EMBO J. 2025 Sep 21;44(21):6078–111. doi: 10.1038/s44318-025-00521-1 (PMC12583505; doi:10.1038/s44318-025-00521-1)
Supplement: Supplementary file 2 — Source data Fig. 1 [file 44318_2025_521_MOESM2_ESM.zip › Fig1/Fig1G/Fig1G.xlsx]

## Sheet: Sheet1
Bax/Bcl2mRNA	wt	3xTgAD
	0.141084	7.26664
	0.200988	22.5584
	0.505519	29.6663
	3.15241	35.6386
		40.361
