# Supplementary material for: Telomeric DNA damage response mediates neurotoxicity of Aβ42 oligomers in Alzheimer’s disease
Source: EMBO J. 2025 Sep 21;44(21):6078–111. doi: 10.1038/s44318-025-00521-1 (PMC12583505; doi:10.1038/s44318-025-00521-1)
Supplement: Supplementary file 2 — Source data Fig. 1 [file 44318_2025_521_MOESM2_ESM.zip › Fig1/Fig1H/Fig1h.xlsx]

## Sheet: Sheet1
Bax/Bcl2 integrated inetnsity	wt	3xTgAD
	1.62268	2.53033
	2.48236	4.22734
	1.40524	5.10781
	1.82639	3.85509
		3.37029
