# Supplementary material for: Telomeric DNA damage response mediates neurotoxicity of Aβ42 oligomers in Alzheimer’s disease
Source: EMBO J. 2025 Sep 21;44(21):6078–111. doi: 10.1038/s44318-025-00521-1 (PMC12583505; doi:10.1038/s44318-025-00521-1)
Supplement: Supplementary file 3 — Source data Fig. 2 [file 44318_2025_521_MOESM3_ESM.zip]

Archive with 50 entries (40 files):
- Fig2/
- Fig2/Fig2H/
- Fig2/Fig2B/
- Fig2/Fig2A/
- Fig2/.DS_Store
- __MACOSX/Fig2/._.DS_Store
- Fig2/Fig2C/
- Fig2/Fig2D/
- Fig2/Fig2E/
- Fig2/Fig2F/
- Fig2/Fig2H/Fig2H.xlsx
- __MACOSX/Fig2/Fig2H/._Fig2H.xlsx
- Fig2/Fig2B/Images Fig2B/
- Fig2/Fig2B/.DS_Store
- __MACOSX/Fig2/Fig2B/._.DS_Store
- Fig2/Fig2A/Images_Fig2A/
- Fig2/Fig2A/.DS_Store
- __MACOSX/Fig2/Fig2A/._.DS_Store
- Fig2/Fig2A/Fig2A.xlsx
- __MACOSX/Fig2/Fig2A/._Fig2A.xlsx
- Fig2/Fig2C/Fig2C.xlsx
- __MACOSX/Fig2/Fig2C/._Fig2C.xlsx
- Fig2/Fig2D/Fig 2D.xlsx
- __MACOSX/Fig2/Fig2D/._Fig 2D.xlsx
- Fig2/Fig2E/Fig2E.xlsx
- __MACOSX/Fig2/Fig2E/._Fig2E.xlsx
- Fig2/Fig2F/Fig2F.xlsx
- __MACOSX/Fig2/Fig2F/._Fig2F.xlsx
- Fig2/Fig2B/Images Fig2B/Fig2B_Vehicle_DAPI_MAP2_left_panel.tif
- Fig2/Fig2B/Images Fig2B/Fig2B_Vehicle_TELO_gH2AX_left_panel.tif
- Fig2/Fig2B/Images Fig2B/Fig2B_Vehicle_DAPI_MAP2_right_panel.tif
- Fig2/Fig2B/Images Fig2B/Fig2B_Vehicle_CREST_gH2AX_right_panel.tif
- Fig2/Fig2B/Images Fig2B/Fig2B_Abeta_DAPI_MAP2_left_panel.tif
- Fig2/Fig2B/Images Fig2B/Fig2B_Abeta_TELO_gH2AX_left_panel.tif
- Fig2/Fig2B/Images Fig2B/Fig2B_Abeta_DAPI_MAP2 _righ_panel.tif
- Fig2/Fig2B/Images Fig2B/Fig2B_Abeta_CREST_gH2AX_righ_panel.tif
- Fig2/Fig2B/Images Fig2B/.DS_Store
- __MACOSX/Fig2/Fig2B/Images Fig2B/._.DS_Store
- Fig2/Fig2A/Images_Fig2A/Fig2BAbeta_DAPI_MAP2_right panel.tif
- Fig2/Fig2A/Images_Fig2A/Fig2B_Abeta_DAPI_pATM_right panel.tif
- __MACOSX/Fig2/Fig2A/Images_Fig2A/._Fig2B_Abeta_DAPI_pATM_right panel.tif
- Fig2/Fig2A/Images_Fig2A/Fig2B_Vehicle_DAPI_pATM_right panel.tif
- Fig2/Fig2A/Images_Fig2A/Fig2BVehcile_DAPI_MAP2_right panel.tif
- Fig2/Fig2A/Images_Fig2A/Fig2B_Abeta_DAPI_53BP1_central_panel.tif
- Fig2/Fig2A/Images_Fig2A/Fig2AVehcile_DAPI_53BP1_centralpanel.tif
- Fig2/Fig2A/Images_Fig2A/Fig2AVehcile_DAPI_MAP2_centralpanel.tif
- Fig2/Fig2A/Images_Fig2A/Fig2A_Abeta_DAP_gH2AX_left panel.tif
- Fig2/Fig2A/Images_Fig2A/Fig2A_Abeta_DAPI_MAP2_left panel.tif
- Fig2/Fig2A/Images_Fig2A/Fig2BVehcile_DAPI_MAP2_left panel.tif
- Fig2/Fig2A/Images_Fig2A/Fig2B_Vehicle_DAPI_gH2AX_left panel.tif
