# Supplementary material for: Telomeric DNA damage response mediates neurotoxicity of Aβ42 oligomers in Alzheimer’s disease
Source: EMBO J. 2025 Sep 21;44(21):6078–111. doi: 10.1038/s44318-025-00521-1 (PMC12583505; doi:10.1038/s44318-025-00521-1)
Supplement: Supplementary file 3 — Source data Fig. 2 [file 44318_2025_521_MOESM3_ESM.zip › Fig2/Fig2H/Fig2H.xlsx]

## Sheet: Sheet1
	ACC	CBE	DLPFC	FP	IFG	PCC	PHG	STG	TCX	Aβ42 olig vs Veh
PIK3R6	-0.0272313	0.10343	0.108836	0.045097	0.273101	0.348869	0.359051	0.254747	-0.0762555	1.18044
PTGDS	-0.0143177	-0.207613	-0.0507438	0.0394721	0.2797	0.139045	0.375003	0.2295	0.150143	0.934072
MDGA1	0.218616	0.235024	0.225144	0.251331	0.324465	0.30725	0.479862	0.40078	0.482729	0.752316
MYH7	0.351461	-0.202048	0.0911653	0.223686	0.0841588	0.147931	0.141399	0.245506	0.172622	0.711251
POSTN	0.0782534	0.495324	0.140434	0.119117	-0.0329778	-0.186198	0.0214065	-0.113635	0.456957	0.699037
TBX2	-0.086351	0.344243	-0.0403197	0.0818035	0.281588	-0.0258437	0.577295	0.242565	0.498144	0.686361
CUBN	0.127445	0.21857	0.0427006	0.118991	0.0777645	0.0972966	0.242763	0.128543	0.114953	0.649099
CLDN11	-0.169265	-0.206759	0.254827	0.271843	0.285815	0.239108	0.70653	0.250445	0.222961	0.627478
MTMR12	-0.0598069	0.0962702	0.0314822	0.0792675	-0.0570784	0.0655209	-0.0262578	0.0271708	0.0507913	0.589386
PTGDR	0.132541	0	-0.0709145	0.218116	0.222306	0.0577234	0.404401	0.10268	0	0.585504
COL6A3	-0.143111	0.665344	0.00909776	0.105293	0.172854	-0.0080589	0.281882	0.0336455	0.881595	0.577573
ARRDC2	0.266532	0.397678	0.330986	0.100243	0.305152	0.292846	0.37568	0.219754	0.485589	0.571656
HYDIN	0.0989233	-0.144205	-0.0121978	0.1416	0.150387	0.140206	0.31349	0.198019	-0.0816604	0.570888
ADAM12	-0.151248	-0.142863	0.207202	0.11354	0.0802165	0.337134	0.352952	0.173075	0.444476	0.568825
AP1G2	0.203296	-0.0581167	-0.0474568	0.136871	0.0972839	0.0321858	0.00347011	0.150272	-0.060555	0.508544
HNMT	0.0976017	-0.147824	0.100588	0.0920029	0.127684	0.0873093	0.192639	0.0624356	0.130304	0.500854
KCNIP2	-0.117348	-0.0575156	0.0466623	0.12146	0.0721225	0.137842	-0.0773928	0.0974558	0.0827804	0.493546
NFATC2	0.0419325	-0.101426	0.246785	0.242796	0.341744	0.2739	0.648568	0.396887	0.323958	0.4781
RHPN1	0.0226501	0.10834	-0.0139977	-0.0794804	0.131231	0.0295673	0.0868856	0.125067	0.182112	0.447763
HAP1	0.029978	-0.0264736	0.10119	0.118106	0.215051	0.0259366	0.398131	0.301319	0.479615	0.445941
MBD6	0.0483944	-0.146633	0.0957522	0.0519234	0.181422	0.179171	0.256229	0.196385	0.221166	0.418083
DACT2	-0.119748	-0.306378	0.0844243	-0.0345898	0.314104	0.303565	0.361425	0.133595	0.0805401	0.415168
COL5A1	-0.0029745	-0.402403	0.08808	0.056867	0.0469037	0.0895086	0.130495	0.00838186	0.0523833	0.412738
ADAMTS10	0.100486	-0.0137132	0.0172378	0.00445456	0.0826328	0.0570767	0.0114693	0.130641	0.168133	0.408729
SHISA2	0.214573	0.0326718	0.18639	0.140689	0.369309	0.319182	0.607749	0.183262	0.311534	0.393205
LDLR	0.0503659	0.199747	-0.0110402	0.0748153	0.246202	-0.0582575	0.358541	0.212278	0.515396	0.371918
CPNE2	-0.147424	-0.251728	0.15403	0.10976	0.216037	0.165024	0.338331	0.188348	0.0606621	0.368052
NANOS1	0.130391	0.0700201	0.191561	0.0810028	0.0577163	0.298891	0.141247	0.105276	0.500435	0.3533
NWD1	0.582715	-0.0526984	0.448504	0.406577	0.628099	0.489834	0.78707	0.693545	0.726768	0.352244
PPP1R16B	0.00123676	0.0800318	0.142895	0.0927285	0.0729493	0.170355	-0.0772824	0.0834009	-0.0140746	0.347284
GTF2IRD2	0.0443882	-0.0681623	0.0813549	-0.009974	0.0177078	0.0943424	0.224285	0.0997572	0.09903	0.341868
CDH11	0.0233152	0.0868039	0.0266139	0.0450028	-0.014695	0.0701884	0.0929213	0.0510567	0.19663	0.332703
JADE2	0.135945	0.282227	0.154461	0.159006	0.153936	0.211997	0.160387	0.176695	0.214292	0.326483
NT5C2	0.178771	0.07019	-0.0119165	0.0514455	0.00586811	0.0306298	0.0571855	0.0209437	0.00714465	0.324013
PIK3R3	-0.0172924	0.0683645	0.0954848	0.0825786	0.0497875	0.0244229	0.0010647	-0.0063071	0.265399	0.305847
MRPL48	0.0447769	0.0838925	0.0861163	0.00440879	0.0414139	0.0549827	0.0926963	0.0182816	-0.0038164	0.302872
TRAK2	0.0224667	0.0228278	0.0849133	-0.0450978	0.0303064	0.0677616	0.0639248	0.00663247	-0.145029	0.297812
B3GAT1	-0.0169128	-0.207841	0.0338031	-0.0025495	0.088223	0.0545515	0.0824264	0.131447	0.0414959	0.293182
TNS1	0.195697	0.0377149	0.239981	0.143016	0.337737	0.215177	0.563105	0.394913	0.408211	0.291801
PCYT1B	-0.072877	-0.127649	0.0430234	0.107527	0.105585	0.0383386	0.111419	0.112141	0.0746798	0.284779
ZGPAT	0.0640395	0.190103	-0.0213419	-0.0843755	0.117762	0.0269069	0.132065	0.107161	0.140219	0.279568
PTMS	0.00916683	0.210068	0.177345	0.0679699	0.0932578	0.29671	-0.0667404	0.106574	0.459018	0.274176
ARHGEF4	-7.38e-05	-0.106911	0.070395	-0.0234433	0.0854815	0.0342988	0.0752977	0.108076	0.0183038	0.268424
ARHGAP39	0.0750593	0.00170877	0.0176912	0.0184371	0.0435874	-0.0469098	0.0632447	0.0935227	0.174465	0.267744
LIME1	0.143836	0.38292	0.0372366	-0.0152375	0.156843	0.092011	0.281573	0.176148	0.318934	0.266815
SNN	0.0810724	-0.0133824	0.113497	0.0302479	0.112409	0.126477	0.131135	0.120129	0.327719	0.263052
CEP63	0.0615069	0.0431767	0.010236	0.0618387	-0.0131002	-0.0005594	0.0726688	0.0324184	-0.0871299	0.262659
CYB561D1	0.0561911	0.0898296	0.0130826	0.056545	0.0187544	0.0339209	0.0012489	0.0513776	-0.0084317	0.261614
HNRNPA2B1	0.0595011	0.0959485	0.079501	0.138017	0.116469	0.077328	0.205497	0.165158	0.210778	0.254169
KMT2A	0.0468446	0.101971	0.0404484	0.150071	0.108662	0.100587	0.171139	0.136488	-0.0431796	0.253558
PTPRJ	-0.0229501	-0.360349	0.0239148	0.0575797	0.024845	0.0288723	0.088767	0.0534597	0.00963622	0.250144
BRPF3	0.159009	0.213577	0.0922216	0.0788536	0.023657	0.107364	-0.0695903	0.0620208	0.106717	0.249467
EMC8	0.0601994	0.00532148	0.00636294	-0.0010169	0.00037963	0.00370155	0.0238353	0.0281922	0.0990804	0.249031
RPUSD1	0.0481219	0.0773761	0.0371703	-0.0578089	0.0128745	0.00116926	-0.113454	-0.0007232	0.178003	0.240331
DHCR24	-0.179682	0.0973453	0.0134586	0.0436219	0.0364747	-0.0741307	0.0293572	0.0372313	-0.0331781	0.237562
SRRT	0.138495	0.15743	0.101354	0.077722	0.17569	0.138314	0.182936	0.198079	0.192168	0.236005
GBA2	0.160559	0.00693336	0.0426496	0.0069095	0.0166604	0.0570026	-0.0495942	0.0249094	0.0392392	0.228009
PNISR	0.0796234	0.12862	0.102668	0.0407938	0.105605	0.0735324	0.110727	0.0752667	0.107608	0.220874
SMARCD3	-0.0214157	0.046984	0.112842	0.0599304	0.0903073	0.147277	0.0259886	0.123259	0.165539	0.213974
CEP19	0.151173	0.328147	0.150575	0.00992371	-0.0596244	0.0954017	-0.162131	-0.0731862	0.0983623	0.213893
ZBTB7A	0.0334268	-0.189915	0.0627047	0.0777068	0.0437291	0.0776134	-0.0713434	0.0769077	0.108264	0.212718
DDX46	0.0133682	0.0394456	0.0622255	0.0132202	0.0233657	0.0154018	0.0448199	0.00488155	-0.143544	0.212326
FNBP1	0.0295229	-0.109834	0.0462038	0.0335168	0.169785	0.107599	0.279369	0.144705	0.0707919	0.211492
PPP6R1	0.0596861	0.18758	0.0931759	0.0360814	0.0157801	0.0881232	-0.0531532	0.0874701	0.207751	0.20957
CAPN7	0.0586125	0.104306	0.0344863	0.0521601	-0.0225117	0.0575522	0.00010865	-0.0195735	0.0382517	0.20298
DUSP18	0.0163036	0.120231	0.0210683	0.128673	0.143492	0.0670886	0.209935	0.212056	0.0948069	0.199088
DBNDD2	0.0919549	-0.110584	0.0882597	0.00940702	0.248267	0.0892325	0.32382	0.134116	-0.177532	0.191778
ACIN1	0.112174	0.0241551	0.0754799	0.0679824	0.142531	0.100338	0.162853	0.146238	0.13187	0.186606
DDX5	0.0217585	-0.0120453	0.00111374	0.00585598	0.0364809	0.00697531	0.108398	-0.0122653	0.0767881	0.186476
EIF4G2	0.0992636	0.102205	0.0520968	0.0421534	0.0295509	0.0382771	0.0643484	0.0327067	0.153455	0.183947
SREK1	0.0891442	0.100915	0.111136	0.0299399	0.0495949	0.0729515	0.0324832	0.0209113	0.0104911	0.179371
TNRC6C	0.0247269	0.0018287	0.0102591	0.0443288	0.103916	0.0650797	0.12022	0.0969723	-0.032585	0.169016
AKAP8L	0.128065	0.102065	0.0406818	-0.0244023	0.0587324	0.0884545	0.04643	0.0548935	0.119818	0.160598
EEF2	-0.0189357	-0.0643069	-0.0322863	-0.0360766	0.0150994	-0.0934174	-0.0337196	0.0140572	0.0952018	-0.136916
ATAD1	-0.102198	-0.0664066	-0.0972622	-0.145668	-0.202286	-0.134315	-0.225333	-0.236717	-0.269702	-0.138554
API5	-0.0515778	0.115244	-0.0203829	0.0702768	-0.0738176	-0.0267267	-0.0668745	-0.0767914	-0.0862553	-0.161195
ARL6IP1	-0.0244515	-0.0015633	-0.0526401	-0.0843516	-0.208831	-0.104202	-0.323238	-0.188605	-0.053019	-0.161537
EXT2	0.0148136	-0.149313	-0.0746921	0.0079005	-0.0374417	-0.0581081	-0.0395456	-0.0297742	-0.0111375	-0.165418
SEC63	-0.0811669	0.0168355	-0.0398579	0.0205904	-0.107717	-0.0472312	-0.0641117	-0.0604786	-0.1518	-0.170603
PRNP	0.00717717	-0.0019208	-0.009447	0.0103353	-0.0912283	-0.0036454	-0.10197	-0.0529816	-0.0508831	-0.207489
LRRC41	-0.0583028	-0.0873461	-0.0614336	0.0482087	-0.0015631	-0.0376728	0.0151502	0.014335	-0.0090215	-0.208689
SERPINE2	-0.0259643	-0.322939	-0.122361	-0.0738128	-0.0917775	-0.136148	-0.0431412	-0.0435739	0.0388675	-0.209773
XPR1	0.0712192	0.0967165	-0.0360856	-0.0316703	-0.09125	-0.0580856	-0.0726752	-0.0806703	-0.0723102	-0.211641
BET1	-0.0444403	0.0387482	-0.0024069	-0.0345618	-0.0271711	-0.0619329	-0.0289411	-0.0628655	0.0213081	-0.218489
SSR3	-0.0070069	-0.0932746	-0.0339976	-0.0282168	-0.0238745	-0.0295318	0.0799086	-0.01261	-0.0419089	-0.218773
ENTPD5	-0.080216	-0.303336	-0.103991	-0.0527185	0.00113728	-0.143509	0.0878178	-0.03508	-0.261804	-0.237684
GSTO1	-0.0823396	0.0847643	-0.0057632	-0.0796205	-0.135307	-0.0715048	-0.132206	-0.170253	-0.0345372	-0.243427
CLCC1	-0.103818	-0.0303887	-0.0224112	-0.0034138	-0.0165578	-0.0166271	0.0652575	0.00383507	-0.0268025	-0.259813
IGSF8	-0.182118	-0.0447151	-0.0696764	0.00562747	0.0262869	-0.0447862	-0.0899016	-0.0193823	-0.0699897	-0.267647
COQ10B	-0.0607863	-0.0801785	-0.0421456	-0.088143	-0.135983	-0.092629	-0.186006	-0.160983	-0.12773	-0.276753
CALU	-0.0321731	-0.0211064	0.00200175	-0.0169966	-0.0587388	-0.0302929	0.0772181	-0.022077	0.130357	-0.285104
EMB	0.0679607	-0.329409	-0.0440293	-0.1169	-0.208148	-0.124492	-0.273516	-0.255199	-0.531376	-0.288152
FBXW9	-0.0519927	-0.0051331	-0.0622889	-0.154718	-0.0896799	-0.1065	-0.0918354	-0.102821	-0.19331	-0.308438
PTPRF	0.00188439	-0.133306	-0.0876219	-0.0500919	-0.0018364	-0.0488385	0.0185861	0.0613185	-0.0175512	-0.318366
LAPTM4B	-0.0132898	-0.246809	-0.0909053	-0.0651062	-0.103019	-0.162805	-0.0280147	-0.169182	-0.226409	-0.325036
PDE4B	-0.0820803	-0.288938	0.00087866	-0.0614211	-0.034948	-0.0671062	0.103261	-0.0389697	0.0846772	-0.325855
F3	-0.15232	-0.232575	-0.165209	-0.132394	-0.0684856	-0.18909	0.147962	-0.0241282	0.166504	-0.330366
IER5	0.107587	0.332053	0.0230838	-0.113273	-0.110933	-0.0208995	-0.224531	-0.161632	-0.0701666	-0.333352
TBL2	-0.028833	-0.190382	-0.017023	-0.0332022	-0.0012772	-0.0433441	-0.0417122	-0.0782321	-0.0859217	-0.333855
TUBB2B	-0.335716	-0.341711	-0.309794	-0.145541	-0.0307372	-0.31683	-0.115518	-0.0224577	0.106003	-0.334639
INF2	-0.225209	0.021161	-0.0787066	-0.13377	0.0329954	-0.141519	-0.0575633	-0.0038766	0.0753079	-0.351741
CDH13	-0.140957	-0.152885	-0.185054	-0.103231	-0.338659	-0.137421	-0.394624	-0.298793	-0.894764	-0.35332
NAT9	-0.0425535	-0.0020288	-0.0857733	-0.102053	0.0133057	-0.0592072	-0.0219148	0.00474754	0.0512824	-0.356762
ESD	0.0287964	-0.0414578	-0.0039893	-0.0146795	-0.0419269	0.00374141	-0.0436747	-0.0614128	0.042233	-0.366463
CAMK2D	0.0476279	0.0527214	-0.103499	-0.0293317	-0.200049	-0.0415957	-0.274059	-0.166181	-0.287392	-0.368281
MPPED1	0.0357986	-0.509051	-0.0277655	-0.0823509	-0.184607	-0.0902847	-0.451003	-0.215483	-0.284477	-0.377762
CHCHD10	-0.0499952	-0.218127	-0.0784327	-0.0836482	-0.0531044	-0.0039785	-0.206436	-0.0857475	-0.018688	-0.3816
TSPAN9	-0.16593	-0.17126	-0.0667686	-0.0536505	0.118171	-0.130882	0.0529873	-0.0537512	-0.0365006	-0.392273
SULF2	-0.121284	-0.100573	-0.0572961	0.0164456	-0.0619026	-0.067071	-0.137502	-0.0914939	-0.134272	-0.393344
SMIM20	0.0881054	-0.0091052	-0.0188125	-0.129993	-0.062442	0.00048613	-0.117889	-0.0508249	0.0686158	-0.395999
MEF2C	0.00512009	0.00281301	-0.0764025	-0.0927323	-0.339879	-0.186981	-0.623974	-0.366509	-0.495054	-0.396919
TMEM25	-0.0449195	0.0409414	-0.0115302	0.0407932	-0.0560505	-0.0315738	-0.190622	-0.0665737	-0.0302492	-0.409484
ME1	0.0361207	-0.0236994	-0.109667	-0.0259898	-0.184286	-0.0567115	-0.217675	-0.14039	-0.103664	-0.418508
NDC1	0.0345006	0.125029	-0.0517529	-0.0605165	-0.114125	-0.0656007	-0.10224	-0.149988	-0.0769792	-0.430312
MFSD9	0.0620059	0.120466	-0.0505089	-0.0290953	-0.0470703	-0.0614407	-0.0646506	-0.0685585	-0.0928641	-0.438027
ALDH1B1	-0.0249715	-0.0765561	-0.0567743	-0.109989	-0.0958015	-0.150893	-0.120034	-0.179618	-0.142438	-0.455479
CDR2	-0.0206638	0.180964	0.0182501	-0.092044	-0.221441	0.0154095	-0.300251	-0.199389	-0.102677	-0.467009
SLC19A2	-0.0659017	-0.122836	-0.0663691	-0.161931	-0.251169	-0.167545	-0.194056	-0.188162	-0.113999	-0.480202
PPP1R15A	-0.0729568	0.232899	-0.0638038	-0.105362	-0.0037227	-0.0308042	0.122906	-0.0075256	-0.0300713	-0.537207
TACR1	0.00276264	0.12709	-0.200574	0.0572692	-0.109475	-0.24965	-0.0789942	-0.197825	-1.02731	-0.540577
PARVB	-0.0598774	-0.249552	-0.0666322	0.0942551	-0.0306848	-0.0423719	-0.136817	-0.0051994	-0.263464	-0.552106
PLK2	-0.109883	-0.112271	-0.15649	-0.155792	-0.373934	-0.0682611	-0.526152	-0.369792	-0.398436	-0.569163
TPX2	-0.205819	0.22967	-0.154413	-0.115475	-0.409201	-0.150848	-0.407047	-0.214536	-0.184146	-0.632743
NUDT12	0.0130165	-0.129104	-0.012692	-0.110658	-0.0882199	-0.0879628	-0.0643726	-0.131118	-0.177186	-0.636006
PLS1	0.178902	0.422845	-0.0067071	-0.0331231	-0.172249	-0.181162	-0.189267	-0.122911	-0.179285	-0.644944
CDO1	0.062712	0.003313	-0.0353698	-0.0426634	-0.159601	-0.0228071	-0.21312	-0.153595	0.0192933	-0.687246
SLC17A6	0.151999	0.0141891	-0.0891023	-0.164967	-0.425642	-0.287238	-0.735495	-0.477196	-0.634664	-0.696419
MET	-0.0886041	0.336791	-0.12293	-0.119471	-0.301621	-0.453958	-0.567669	-0.541897	-0.419239	-0.703242
GBE1	0.0333414	-0.0083026	-0.0258175	-0.0286522	-0.0464983	-0.110301	0.170934	-0.0244594	-0.0067133	-0.73662
MANSC1	-0.0458873	-0.0268374	-0.0580361	0.00430463	-0.0656957	-0.0693279	-0.180665	-0.112845	-0.0002231	-0.760282
CKAP2	0.0189425	0.159591	0.0563098	-0.0212835	-0.128633	-0.0424609	-0.190693	-0.142607	-0.0908889	-0.773914
GREM2	-0.256196	-0.326977	-0.0357409	-0.0401769	-0.25541	-0.0784881	-0.478782	-0.281313	-0.744797	-0.779632
GRM3	-0.154917	-0.406244	-0.05817	-0.0752675	-0.0927698	-0.041238	-0.081818	-0.0545089	-0.193872	-0.811103
ADAMTSL4	-0.364149	-0.223424	-0.305597	-0.150661	0.0371691	-0.334162	0.151602	0.0675352	-0.127277	-0.818185
FIGNL1	-0.0449801	0.144961	-0.0084254	0.0227982	-0.0612464	-0.0208689	-0.0043991	-0.0521366	-0.0446065	-0.892475
VIPR2	0.0579771	-0.156867	-0.119912	-0.144048	-0.113741	-0.254485	-0.0488924	-0.190891	-0.12818	-0.901221
ADCYAP1	0.296023	-0.0523484	-0.486292	-0.537297	-0.63088	-0.466082	-0.722532	-0.689553	-1.16324	-0.93858
CBLN1	-0.169184	-0.136119	-0.0745504	0.00859492	-0.198995	-0.0515554	-0.184709	-0.270275	0.0674022	-0.956613
NRARP	-0.0148365	-0.0009277	-0.0937507	-0.157125	-0.125328	-0.114813	-0.0631051	-0.110762	0.10613	-1.12351
STC2	0.160705	-0.0694965	0.0722388	-0.156032	-0.274122	-0.504499	0.0664913	-0.120033	-0.080467	-1.16283
BMP3	0.263446	0.00433642	-0.0261423	0.0689276	-0.274659	-0.360277	-0.122789	-0.118423	-0.34945	-1.20522
SOWAHB	-0.0311532	-0.507566	-0.287264	-0.274041	-0.489223	-0.386155	-0.831817	-0.469517	-1.18534	-2.23914
