# Supplementary material for: Telomeric DNA damage response mediates neurotoxicity of Aβ42 oligomers in Alzheimer’s disease
Source: EMBO J. 2025 Sep 21;44(21):6078–111. doi: 10.1038/s44318-025-00521-1 (PMC12583505; doi:10.1038/s44318-025-00521-1)
Supplement: Supplementary file 3 — Source data Fig. 2 [file 44318_2025_521_MOESM3_ESM.zip › Fig2/Fig2A/Fig2A.xlsx]

## Sheet: Sheet1
gH2AX foci/nucleus	Vehicle	Aβ42 oligomers
	1.35986	6
	2.38462	7.36842
	0.142857	3.88889
		5.75244
53BP1/nuclues	Vehicle	Aβ42 oligomers
	1.1	9.3
	2.07692	14.4706
	1.92308	4.86667
pATM/nuclues	Vehicle	Aβ42 oligomers
	0.571429	2.5
	0.642857	1.53333
	0.4	2.78571
