# Supplementary material for: Telomeric DNA damage response mediates neurotoxicity of Aβ42 oligomers in Alzheimer’s disease
Source: EMBO J. 2025 Sep 21;44(21):6078–111. doi: 10.1038/s44318-025-00521-1 (PMC12583505; doi:10.1038/s44318-025-00521-1)
Supplement: Supplementary file 3 — Source data Fig. 2 [file 44318_2025_521_MOESM3_ESM.zip › Fig2/Fig2C/Fig2C.xlsx]

## Sheet: Sheet1
%of DDR at telomeres	Vehicle	Aβ42 oligomers
	5.85133	13.6363
	3.79295	16.7788
	4.82214	30.6971
%of DDR at centromeres	Vehicle	Aβ42 oligomers
	2.1	4.86398
	1.9	3.81772
	2.7	2.56412
