# Supplementary material for: Telomeric DNA damage response mediates neurotoxicity of Aβ42 oligomers in Alzheimer’s disease
Source: EMBO J. 2025 Sep 21;44(21):6078–111. doi: 10.1038/s44318-025-00521-1 (PMC12583505; doi:10.1038/s44318-025-00521-1)
Supplement: Supplementary file 3 — Source data Fig. 2 [file 44318_2025_521_MOESM3_ESM.zip › Fig2/Fig2D/Fig 2D.xlsx]

## Sheet: Sheet1
% DDR-poditive telomeres	Vehicle	Aβ42 oligomers
	0.0132923	0.0468414
	0.0304977	0.0559721
	0.021895	0.05721
		0.0533412
% DDR-poditive centromeres	Vehicle	Aβ42 oligomers
	0.0132923	0.0159768
	0.015	0.0205349
	0.01	0.0259
		0.0208039
