# Supplementary material for: Telomeric DNA damage response mediates neurotoxicity of Aβ42 oligomers in Alzheimer’s disease
Source: EMBO J. 2025 Sep 21;44(21):6078–111. doi: 10.1038/s44318-025-00521-1 (PMC12583505; doi:10.1038/s44318-025-00521-1)
Supplement: Supplementary file 3 — Source data Fig. 2 [file 44318_2025_521_MOESM3_ESM.zip › Fig2/Fig2E/Fig2E.xlsx]

## Sheet: Sheet1
G-rich strand	Vehicle	Aβ42 oligomers
	1.4	2.02163
	0.8	2.05055
	1.2	1.6917
C-rich strand	Vehicle	Aβ42 oligomers
	0.8	3.2
	1.1	4
	0.9	1.64065
