# Supplementary material for: Telomeric DNA damage response mediates neurotoxicity of Aβ42 oligomers in Alzheimer’s disease
Source: EMBO J. 2025 Sep 21;44(21):6078–111. doi: 10.1038/s44318-025-00521-1 (PMC12583505; doi:10.1038/s44318-025-00521-1)
Supplement: Supplementary file 4 — Source data Fig. 3 [file 44318_2025_521_MOESM4_ESM.zip]

Archive with 40 entries (30 files):
- Fig3/
- Fig3/Fig3B/
- Fig3/Fig3D/
- Fig3/Fig3A/
- Fig3/Fig3G/
- Fig3/Fig3C/
- Fig3/Fig3E/
- Fig3/Fig3F/
- Fig3/.DS_Store
- __MACOSX/Fig3/._.DS_Store
- Fig3/Fig3B/Fig 3B.xlsx
- __MACOSX/Fig3/Fig3B/._Fig 3B.xlsx
- Fig3/Fig3D/images fig3D/
- Fig3/Fig3A/Images 3A/
- Fig3/Fig3A/.DS_Store
- __MACOSX/Fig3/Fig3A/._.DS_Store
- Fig3/Fig3G/Fig 3G.xlsx
- __MACOSX/Fig3/Fig3G/._Fig 3G.xlsx
- Fig3/Fig3C/Fig 3C.xlsx
- __MACOSX/Fig3/Fig3C/._Fig 3C.xlsx
- Fig3/Fig3E/Fig 3E.xlsx
- __MACOSX/Fig3/Fig3E/._Fig 3E.xlsx
- Fig3/Fig3F/Fig 3F.xlsx
- __MACOSX/Fig3/Fig3F/._Fig 3F.xlsx
- Fig3/Fig3D/images fig3D/Vhicle MAp2.tif
- Fig3/Fig3D/images fig3D/Vheicle DAPI.tif
- Fig3/Fig3D/images fig3D/Vheicle MAP2.tif
- Fig3/Fig3D/images fig3D/Vheicle gH2AX.tif
- Fig3/Fig3D/images fig3D/Abeta oligomers MAP2.tif
- Fig3/Fig3D/images fig3D/Abeta oligomers DAPI.tif
- Fig3/Fig3D/images fig3D/Abeta oligomers gH2AX.tif
- Fig3/Fig3D/images fig3D/Abeta oligomers_NAC MAP2.tif
- Fig3/Fig3D/images fig3D/Abeta oligomers_NAC gH2AX.tif
- Fig3/Fig3D/images fig3D/Abeta oligomers_NAC DAPI.tif
- Fig3/Fig3A/Images 3A/Fig.3 A Abeta.tif
- __MACOSX/Fig3/Fig3A/Images 3A/._Fig.3 A Abeta.tif
- Fig3/Fig3A/Images 3A/Fig.3 A H2O2.tif
- __MACOSX/Fig3/Fig3A/Images 3A/._Fig.3 A H2O2.tif
- Fig3/Fig3A/Images 3A/Fig.3 A Vehicle.tif
- __MACOSX/Fig3/Fig3A/Images 3A/._Fig.3 A Vehicle.tif
