# Supplementary material for: Telomeric DNA damage response mediates neurotoxicity of Aβ42 oligomers in Alzheimer’s disease
Source: EMBO J. 2025 Sep 21;44(21):6078–111. doi: 10.1038/s44318-025-00521-1 (PMC12583505; doi:10.1038/s44318-025-00521-1)
Supplement: Supplementary file 4 — Source data Fig. 3 [file 44318_2025_521_MOESM4_ESM.zip › Fig3/Fig3B/Fig 3B.xlsx]

## Sheet: Sheet1
Vehicle	Aβ42 oligomers	Aβ42+NAC	H2O2
0.745218	7.3859	1.06182	2.6429
1.6605	3.37369		3.73808
0.704303	5.09756	0.585937	3.09894
0.991293	2.94953	0.684394	4.24116
0.898683		0.684394	9.29256
			8.77254
