# Supplementary material for: Telomeric DNA damage response mediates neurotoxicity of Aβ42 oligomers in Alzheimer’s disease
Source: EMBO J. 2025 Sep 21;44(21):6078–111. doi: 10.1038/s44318-025-00521-1 (PMC12583505; doi:10.1038/s44318-025-00521-1)
Supplement: Supplementary file 4 — Source data Fig. 3 [file 44318_2025_521_MOESM4_ESM.zip › Fig3/Fig3G/Fig 3G.xlsx]

## Sheet: Sheet1
G-rich strand	Vehicle	Aβ42 oligomers	Aβ42 oligomers -NAC
		9.47418	3.26333
	0.120179	6.62382	0.0807603
	0.699048	1.04512	0.221949
	1.36681	1.6955	0.795043
	0.938531	1.94205	1.22612
	1.87544	5.59973	0.829022
C-rich strand	Vehicle	Aβ42 oligomers	Aβ42 oligomers + NAC
	0.308646	2.93546	0.0638462
	0.951539	1.83258	0.582709
	1.07774	1.89394	0.992428
	1.66208	2.32136	1.64146
