# Supplementary material for: Telomeric DNA damage response mediates neurotoxicity of Aβ42 oligomers in Alzheimer’s disease
Source: EMBO J. 2025 Sep 21;44(21):6078–111. doi: 10.1038/s44318-025-00521-1 (PMC12583505; doi:10.1038/s44318-025-00521-1)
Supplement: Supplementary file 4 — Source data Fig. 3 [file 44318_2025_521_MOESM4_ESM.zip › Fig3/Fig3C/Fig 3C.xlsx]

## Sheet: Sheet1
viability assay
	Vehicle	Aβ42 oligomers	Aβ42+NAC
	100	78.2694	92.2293
	100	75.5884	85.2862
	100	72.3214	92.4205
