# Supplementary material for: Telomeric DNA damage response mediates neurotoxicity of Aβ42 oligomers in Alzheimer’s disease
Source: EMBO J. 2025 Sep 21;44(21):6078–111. doi: 10.1038/s44318-025-00521-1 (PMC12583505; doi:10.1038/s44318-025-00521-1)
Supplement: Supplementary file 4 — Source data Fig. 3 [file 44318_2025_521_MOESM4_ESM.zip › Fig3/Fig3E/Fig 3E.xlsx]

## Sheet: Sheet1
gH2AX/ nucleus	Vehicle	Aβ42 oligomers	Aβ42 oligomers-NAC
	0.8148	2.417	1.129
	0.8684	2.457	0.8889
	0.72	3	1.522
