# Supplementary material for: Telomeric DNA damage response mediates neurotoxicity of Aβ42 oligomers in Alzheimer’s disease
Source: EMBO J. 2025 Sep 21;44(21):6078–111. doi: 10.1038/s44318-025-00521-1 (PMC12583505; doi:10.1038/s44318-025-00521-1)
Supplement: Supplementary file 4 — Source data Fig. 3 [file 44318_2025_521_MOESM4_ESM.zip › Fig3/Fig3F/Fig 3F.xlsx]

## Sheet: Sheet1
% DDR at telomeres	Vehicle	A𝛃42 oligomers	A𝛃42 oligomers +NAC
	1.2	12.9562	4.5
	3.1	13.0446	3.5
	1.8	9.22843	3.9
	2.03333	11.7431	3.96667
