# Supplementary material for: Telomeric DNA damage response mediates neurotoxicity of Aβ42 oligomers in Alzheimer’s disease
Source: EMBO J. 2025 Sep 21;44(21):6078–111. doi: 10.1038/s44318-025-00521-1 (PMC12583505; doi:10.1038/s44318-025-00521-1)
Supplement: Supplementary file 5 — Source data Fig. 4 [file 44318_2025_521_MOESM5_ESM.zip]

Archive with 48 entries (40 files):
- Fig4/
- Fig4/.DS_Store
- __MACOSX/Fig4/._.DS_Store
- Fig4/Fig4D/
- Fig4/Fig4A/
- Fig4/Fig4B/
- Fig4/Fig4C/
- Fig4/Fig4D/Fig 4D.xlsx
- __MACOSX/Fig4/Fig4D/._Fig 4D.xlsx
- Fig4/Fig4A/Fig 4A.xlsx
- __MACOSX/Fig4/Fig4A/._Fig 4A.xlsx
- Fig4/Fig4A/ImagesFig4A/
- Fig4/Fig4A/.DS_Store
- __MACOSX/Fig4/Fig4A/._.DS_Store
- Fig4/Fig4B/Fig 4B.xlsx
- __MACOSX/Fig4/Fig4B/._Fig 4B.xlsx
- Fig4/Fig4B/ImagesFig4B/
- Fig4/Fig4C/ImagesFig4C/
- Fig4/Fig4C/.DS_Store
- __MACOSX/Fig4/Fig4C/._.DS_Store
- Fig4/Fig4A/ImagesFig4A/Fig.4 A Abeta.tif
- __MACOSX/Fig4/Fig4A/ImagesFig4A/._Fig.4 A Abeta.tif
- Fig4/Fig4A/ImagesFig4A/Fig.4 A Abeta+EGTA.tif
- __MACOSX/Fig4/Fig4A/ImagesFig4A/._Fig.4 A Abeta+EGTA.tif
- Fig4/Fig4A/ImagesFig4A/Fig.4 A Abeta+Mem CNQX.tif
- __MACOSX/Fig4/Fig4A/ImagesFig4A/._Fig.4 A Abeta+Mem CNQX.tif
- Fig4/Fig4A/ImagesFig4A/Fig.4 A Vehicle.tif
- __MACOSX/Fig4/Fig4A/ImagesFig4A/._Fig.4 A Vehicle.tif
- Fig4/Fig4B/ImagesFig4B/Fig.4 B Abeta.tif
- __MACOSX/Fig4/Fig4B/ImagesFig4B/._Fig.4 B Abeta.tif
- Fig4/Fig4B/ImagesFig4B/Fig.4 B Abeta+EGTA.tif
- __MACOSX/Fig4/Fig4B/ImagesFig4B/._Fig.4 B Abeta+EGTA.tif
- Fig4/Fig4B/ImagesFig4B/Fig.4 B Abeta+Mem CNQX.tif
- __MACOSX/Fig4/Fig4B/ImagesFig4B/._Fig.4 B Abeta+Mem CNQX.tif
- Fig4/Fig4B/ImagesFig4B/Fig.4 B Vehicle.tif
- __MACOSX/Fig4/Fig4B/ImagesFig4B/._Fig.4 B Vehicle.tif
- Fig4/Fig4C/ImagesFig4C/Fig4C_Veheicle_DAPI.tif
- Fig4/Fig4C/ImagesFig4C/Fig4C_Veheicle_MAP2.tif
- Fig4/Fig4C/ImagesFig4C/Fig4C_Abeta_EGTA_DAPI_ok.tif
- Fig4/Fig4C/ImagesFig4C/Fig4C_Veheicle_gH2AX.tif
- Fig4/Fig4C/ImagesFig4C/Fig4C_Abeta_DAPI.tif
- Fig4/Fig4C/ImagesFig4C/Fig4C_Abeta_MAP2.tif
- Fig4/Fig4C/ImagesFig4C/Fig4C_Abeta_Mem_CNQX_DAPI.tif
- Fig4/Fig4C/ImagesFig4C/Fig4C_Abeta_Mem_CNQX_MAP2.tif
- Fig4/Fig4C/ImagesFig4C/Fig4C_Abeta_EGTA_gH2AX.tif
- Fig4/Fig4C/ImagesFig4C/Fig4C_Abeta_gH2AX.tif
- Fig4/Fig4C/ImagesFig4C/Fig4C_Abeta_EGTA_MAP2.tif
- Fig4/Fig4C/ImagesFig4C/Fig4C_Abeta_Mem_CNQX_gH2AX.tif
