# Supplementary material for: Telomeric DNA damage response mediates neurotoxicity of Aβ42 oligomers in Alzheimer’s disease
Source: EMBO J. 2025 Sep 21;44(21):6078–111. doi: 10.1038/s44318-025-00521-1 (PMC12583505; doi:10.1038/s44318-025-00521-1)
Supplement: Supplementary file 5 — Source data Fig. 4 [file 44318_2025_521_MOESM5_ESM.zip › Fig4/Fig4D/Fig 4D.xlsx]

## Sheet: Sheet1
gH2AX/nucleus	Vehicle	Aβ42 oligomers	Aβ42 oligomers EGTA	Aβ42 oligomers-Memtine/CNQX
	1.74419	3.79688		1.67647
	2.19149	3.34783		2
	1.54545	3.54762		1.08197
	0.7955	2.186	0.4889
	0.4545	6.7	0.3158
	1.87	3.442	3.245
