# Supplementary material for: Telomeric DNA damage response mediates neurotoxicity of Aβ42 oligomers in Alzheimer’s disease
Source: EMBO J. 2025 Sep 21;44(21):6078–111. doi: 10.1038/s44318-025-00521-1 (PMC12583505; doi:10.1038/s44318-025-00521-1)
Supplement: Supplementary file 5 — Source data Fig. 4 [file 44318_2025_521_MOESM5_ESM.zip › Fig4/Fig4A/Fig 4A.xlsx]

## Sheet: Sheet1
Calcium	Vehicle	Aβ42 oligomers	Aβ42 oligomers EGTA	Aβ42 oligomers Mem-CNQX
	1.00104	1.70547	0.608469	0.609923
	0.652702	1.42209	1.17919	0.915987
	1.08686	1.10927	1.07206	0.979267
	1.46525	1.40932	0.42268
	0.79414	2.05691
		2.10739
