# Supplementary material for: Telomeric DNA damage response mediates neurotoxicity of Aβ42 oligomers in Alzheimer’s disease
Source: EMBO J. 2025 Sep 21;44(21):6078–111. doi: 10.1038/s44318-025-00521-1 (PMC12583505; doi:10.1038/s44318-025-00521-1)
Supplement: Supplementary file 5 — Source data Fig. 4 [file 44318_2025_521_MOESM5_ESM.zip › Fig4/Fig4B/Fig 4B.xlsx]

## Sheet: Sheet1
Rective oxigen species	Vehicle	Aβ42	Aβ42 +EGTA	Aβ42+(Mem+CNQX)
	0.831216	3.51311	0.521207	2.46424
	0.810145	4.37556	1.3355	1.12852
	1.35864	4.37556	1.95647	1.64205
