# Supplementary material for: Telomeric DNA damage response mediates neurotoxicity of Aβ42 oligomers in Alzheimer’s disease
Source: EMBO J. 2025 Sep 21;44(21):6078–111. doi: 10.1038/s44318-025-00521-1 (PMC12583505; doi:10.1038/s44318-025-00521-1)
Supplement: Supplementary file 6 — Source data Fig. 5 [file 44318_2025_521_MOESM6_ESM.zip]

Archive with 30 entries (24 files):
- Fig5/
- Fig5/Fig5A/
- Fig5/Fig5B/
- Fig5/.DS_Store
- __MACOSX/Fig5/._.DS_Store
- Fig5/Fig5C/
- Fig5/Fig5D/
- Fig5/Fig5A/Fig 5A.xlsx
- __MACOSX/Fig5/Fig5A/._Fig 5A.xlsx
- Fig5/Fig5B/Fig 5B.xlsx
- __MACOSX/Fig5/Fig5B/._Fig 5B.xlsx
- Fig5/Fig5C/ImagesFig5C/
- Fig5/Fig5C/.DS_Store
- __MACOSX/Fig5/Fig5C/._.DS_Store
- Fig5/Fig5D/Fig 5D.xlsx
- __MACOSX/Fig5/Fig5D/._Fig 5D.xlsx
- Fig5/Fig5C/ImagesFig5C/ControlASO_MAP2.tif
- Fig5/Fig5C/ImagesFig5C/ControlASO_gH2AX.tif
- Fig5/Fig5C/ImagesFig5C/ControlASO_53BP1.tif
- Fig5/Fig5C/ImagesFig5C/ControlASO_DAPI.tif
- Fig5/Fig5C/ImagesFig5C/ASO_Anti-TeloG_MAP2.tif
- Fig5/Fig5C/ImagesFig5C/ASO_Anti-TeloG_53BP1.tif
- Fig5/Fig5C/ImagesFig5C/ASO_Anti-TeloG_gH2AX.tif
- Fig5/Fig5C/ImagesFig5C/ASO_Anti-TeloG_DAPI.tif
- Fig5/Fig5C/ImagesFig5C/ASO_Anti-TeloC_MAP2.tif
- Fig5/Fig5C/ImagesFig5C/ASO_Anti-TeloC_gH2AX.tif
- Fig5/Fig5C/ImagesFig5C/ASO_Anti-TeloC_53BP1.tif
- Fig5/Fig5C/ImagesFig5C/ASO_Anti-TeloC_DAPI.tif
- Fig5/Fig5C/ImagesFig5C/ASO_Anti-TeloC_53BP1.pptx
- __MACOSX/Fig5/Fig5C/ImagesFig5C/._ASO_Anti-TeloC_53BP1.pptx
