# Supplementary material for: Telomeric DNA damage response mediates neurotoxicity of Aβ42 oligomers in Alzheimer’s disease
Source: EMBO J. 2025 Sep 21;44(21):6078–111. doi: 10.1038/s44318-025-00521-1 (PMC12583505; doi:10.1038/s44318-025-00521-1)
Supplement: Supplementary file 6 — Source data Fig. 5 [file 44318_2025_521_MOESM6_ESM.zip › Fig5/Fig5A/Fig 5A.xlsx]

## Sheet: Sheet1
53BP1/ nucleus	Vehicle	Aβ 42 oligomers	Aβ 42 oligomers-ASO control	Aβ 42 oligomers-anti-Telo G	Aβ 42 oligomers-anti-Telo C
	0	7.2	5.867	0.04762	0.5
	0.0185	5.667	9.095	4.071	3.563
	0.25	4.25	7.75	0.5	1.811
