# Supplementary material for: Telomeric DNA damage response mediates neurotoxicity of Aβ42 oligomers in Alzheimer’s disease
Source: EMBO J. 2025 Sep 21;44(21):6078–111. doi: 10.1038/s44318-025-00521-1 (PMC12583505; doi:10.1038/s44318-025-00521-1)
Supplement: Supplementary file 6 — Source data Fig. 5 [file 44318_2025_521_MOESM6_ESM.zip › Fig5/Fig5B/Fig 5B.xlsx]

## Sheet: Sheet1
gH2AX/nucleus	Vehicle	Aβ 42 oligomers	Aβ 42 oligomers-ASO control	Aβ 42 oligomers-anti-Telo G	Aβ 42 oligomers-anti-Telo C
	0.025	6.375	5.563	5.54	14.11
	0.05	5.1	7.6	6.9	9.286
	0.069	7.15	5.563	8.9	19.13
