# Supplementary material for: Telomeric DNA damage response mediates neurotoxicity of Aβ42 oligomers in Alzheimer’s disease
Source: EMBO J. 2025 Sep 21;44(21):6078–111. doi: 10.1038/s44318-025-00521-1 (PMC12583505; doi:10.1038/s44318-025-00521-1)
Supplement: Supplementary file 6 — Source data Fig. 5 [file 44318_2025_521_MOESM6_ESM.zip › Fig5/Fig5D/Fig 5D.xlsx]

## Sheet: Sheet1
53BP1/gH2AX	Aβ 42 oligomers-ASO control	Aβ 42 oligomers-anti-Telo G	Aβ 42 oligomers-anti-Telo C
	1.05465	0.00859567	0.0354359
	1.19671	0.59	0.383696
	1.39313	0.0561798	0.0946681
