# Supplementary material for: Telomeric DNA damage response mediates neurotoxicity of Aβ42 oligomers in Alzheimer’s disease
Source: EMBO J. 2025 Sep 21;44(21):6078–111. doi: 10.1038/s44318-025-00521-1 (PMC12583505; doi:10.1038/s44318-025-00521-1)
Supplement: Supplementary file 7 — Source data Fig. 6 [file 44318_2025_521_MOESM7_ESM.zip]

Archive with 15 entries (10 files):
- Fig6/
- Fig6/Fig6C/
- Fig6/.DS_Store
- __MACOSX/Fig6/._.DS_Store
- Fig6/Fig6A/
- Fig6/Fig6b/
- Fig6/Fig6G/
- Fig6/Fig6C/Fig 6c.xlsx
- __MACOSX/Fig6/Fig6C/._Fig 6c.xlsx
- Fig6/Fig6A/Fig 6a.xlsx
- __MACOSX/Fig6/Fig6A/._Fig 6a.xlsx
- Fig6/Fig6b/Fig 6b.xlsx
- __MACOSX/Fig6/Fig6b/._Fig 6b.xlsx
- Fig6/Fig6G/Fig6G.xlsx
- __MACOSX/Fig6/Fig6G/._Fig6G.xlsx
