# Supplementary material for: Telomeric DNA damage response mediates neurotoxicity of Aβ42 oligomers in Alzheimer’s disease
Source: EMBO J. 2025 Sep 21;44(21):6078–111. doi: 10.1038/s44318-025-00521-1 (PMC12583505; doi:10.1038/s44318-025-00521-1)
Supplement: Supplementary file 7 — Source data Fig. 6 [file 44318_2025_521_MOESM7_ESM.zip › Fig6/Fig6C/Fig 6c.xlsx]

## Sheet: Sheet1
Vehicle	Aβ42 oligomers	Aβ42 oligomers-Anti-teloG
1.15	5.18782	3.49093
1.05	7.23601	2.05487
0.8	9.13609	0.468438
	4.81444
	5.5238
	6.7347
