# Supplementary material for: Telomeric DNA damage response mediates neurotoxicity of Aβ42 oligomers in Alzheimer’s disease
Source: EMBO J. 2025 Sep 21;44(21):6078–111. doi: 10.1038/s44318-025-00521-1 (PMC12583505; doi:10.1038/s44318-025-00521-1)
Supplement: Supplementary file 7 — Source data Fig. 6 [file 44318_2025_521_MOESM7_ESM.zip › Fig6/Fig6A/Fig 6a.xlsx]

## Sheet: Sheet1
Vehicle	Aβ42 oligomers	Aβ42 oligomers-Anti-teloG
0.138092	4.1163	2.41139
1.81012	5.14133	3.45651
1.05179	6.76277	3.68432
	5.09189	1.79346
	2.63332
	4.5499
	3.83229
	3.87263
	4.28728
