# Supplementary material for: Telomeric DNA damage response mediates neurotoxicity of Aβ42 oligomers in Alzheimer’s disease
Source: EMBO J. 2025 Sep 21;44(21):6078–111. doi: 10.1038/s44318-025-00521-1 (PMC12583505; doi:10.1038/s44318-025-00521-1)
Supplement: Supplementary file 7 — Source data Fig. 6 [file 44318_2025_521_MOESM7_ESM.zip › Fig6/Fig6b/Fig 6b.xlsx]

## Sheet: Sheet1
Vehicle	Aβ42 oligomers	Aβ42 oligomers-Anti-teloG
100	42.95
100	79.53	105.9
100	64.73	97.07
100	84.67	131.4
100	85.35	82.91
100	78.62	84.37
100	78.14	84.19
	79.76
	98.45
	47.15
	73.29
	69.92
	66.6
