# Supplementary material for: Telomeric DNA damage response mediates neurotoxicity of Aβ42 oligomers in Alzheimer’s disease
Source: EMBO J. 2025 Sep 21;44(21):6078–111. doi: 10.1038/s44318-025-00521-1 (PMC12583505; doi:10.1038/s44318-025-00521-1)
Supplement: Supplementary file 7 — Source data Fig. 6 [file 44318_2025_521_MOESM7_ESM.zip › Fig6/Fig6G/Fig6G.xlsx]

## Sheet: Sheet1
	ACC	CBE	DLPFC	FP	IFG	PCC	PHG	STG	TCX	Aβ42 oligomers vs Vehicle	Aβ42 olig Anti-teloG ASO vs Aβ42 olig- Anti Control ASO
MDGA1	0.218616	0.235024	0.225144	0.251331	0.324465	0.30725	0.479862	0.40078	0.482729	0.752316	-0.399534
AP1G2	0.203296	-0.0581167	-0.0474568	0.136871	0.0972839	0.0321858	0.00347011	0.150272	-0.060555	0.508544	-0.766561
PNISR	0.0796234	0.12862	0.102668	0.0407938	0.105605	0.0735324	0.110727	0.0752667	0.107608	0.220874	-0.221222
SMARCD3	-0.0214157	0.046984	0.112842	0.0599304	0.0903073	0.147277	0.0259886	0.123259	0.165539	0.213974	-0.205272
DUSP18	0.0163036	0.120231	0.0210683	0.128673	0.143492	0.0670886	0.209935	0.212056	0.0948069	0.199088	-0.177445
AKAP8L	0.128065	0.102065	0.0406818	-0.0244023	0.0587324	0.0884545	0.04643	0.0548935	0.119818	0.160598	-0.264834
PDE4B	-0.0820803	-0.288938	0.00087866	-0.0614211	-0.034948	-0.0671062	0.103261	-0.0389697	0.0846772	-0.325855	0.253217
CDH13	-0.140957	-0.152885	-0.185054	-0.103231	-0.338659	-0.137421	-0.394624	-0.298793	-0.894764	-0.35332	1.15647
SLC17A6	0.151999	0.0141891	-0.0891023	-0.164967	-0.425642	-0.287238	-0.735495	-0.477196	-0.634664	-0.696419	0.640877
ADCYAP1	0.296023	-0.0523484	-0.486292	-0.537297	-0.63088	-0.466082	-0.722532	-0.689553	-1.16324	-0.93858	0.88964
