# Supplementary material for: Telomeric DNA damage response mediates neurotoxicity of Aβ42 oligomers in Alzheimer’s disease
Source: EMBO J. 2025 Sep 21;44(21):6078–111. doi: 10.1038/s44318-025-00521-1 (PMC12583505; doi:10.1038/s44318-025-00521-1)
Supplement: Supplementary file 8 — Source data Fig. 7 [file 44318_2025_521_MOESM8_ESM.zip]

Archive with 35 entries (26 files):
- Fig7/
- Fig7/Fig7E/
- Fig7/Fig7A/
- Fig7/Fig7B/
- Fig7/Fig7D/
- Fig7/Fig7C/
- Fig7/Fig7F/
- Fig7/Fig7G/
- Fig7/.DS_Store
- __MACOSX/Fig7/._.DS_Store
- Fig7/Fig7E/Fig7E.xlsx
- __MACOSX/Fig7/Fig7E/._Fig7E.xlsx
- Fig7/Fig7A/Fig7A.xlsx
- __MACOSX/Fig7/Fig7A/._Fig7A.xlsx
- Fig7/Fig7B/Fig7B.xlsx
- __MACOSX/Fig7/Fig7B/._Fig7B.xlsx
- Fig7/Fig7D/Fig7D.xlsx
- __MACOSX/Fig7/Fig7D/._Fig7D.xlsx
- Fig7/Fig7C/ImagesFig7C/
- Fig7/Fig7F/Fig7F.xlsx
- __MACOSX/Fig7/Fig7F/._Fig7F.xlsx
- Fig7/Fig7G/Fig7G.xlsx
- __MACOSX/Fig7/Fig7G/._Fig7G.xlsx
- Fig7/Fig7C/ImagesFig7C/Control ASO MAP2.tif
- Fig7/Fig7C/ImagesFig7C/Control ASO DAPI.tif
- Fig7/Fig7C/ImagesFig7C/Control ASO 53BP1.tif
- Fig7/Fig7C/ImagesFig7C/Control ASO gH2AX.tif
- Fig7/Fig7C/ImagesFig7C/ASO anti-TeloG_MAP2.tif
- Fig7/Fig7C/ImagesFig7C/ASO anti-TeloG_DAPI.tif
- Fig7/Fig7C/ImagesFig7C/ASO anti-TeloG_53BP1.tif
- Fig7/Fig7C/ImagesFig7C/ASO anti-TeloG_gH2Axtif.tif
- Fig7/Fig7C/ImagesFig7C/ASO anti-TeloC_DAPI.tif
- Fig7/Fig7C/ImagesFig7C/ASO anti-TeloC_MAP2.tif
- Fig7/Fig7C/ImagesFig7C/ASO anti-TeloC_53BP1.tif
- Fig7/Fig7C/ImagesFig7C/ASO anti-TeloC_gH2Axtif.tif
