# Supplementary material for: Telomeric DNA damage response mediates neurotoxicity of Aβ42 oligomers in Alzheimer’s disease
Source: EMBO J. 2025 Sep 21;44(21):6078–111. doi: 10.1038/s44318-025-00521-1 (PMC12583505; doi:10.1038/s44318-025-00521-1)
Supplement: Supplementary file 8 — Source data Fig. 7 [file 44318_2025_521_MOESM8_ESM.zip › Fig7/Fig7E/Fig7E.xlsx]

## Sheet: Sheet1
	Vehicle	Aβ42 oligomers	Aβ42 oligomers ASO anti-TG
p21	1.41582	1.45327	1.11717
	0.473653	1.74353	0.373466
	1.05781	1.71245	0.639325
	1.05272	1.39437	1.02336
		2.58229
		1.11162
		0.989482
		1.27825
