# Supplementary material for: Telomeric DNA damage response mediates neurotoxicity of Aβ42 oligomers in Alzheimer’s disease
Source: EMBO J. 2025 Sep 21;44(21):6078–111. doi: 10.1038/s44318-025-00521-1 (PMC12583505; doi:10.1038/s44318-025-00521-1)
Supplement: Supplementary file 8 — Source data Fig. 7 [file 44318_2025_521_MOESM8_ESM.zip › Fig7/Fig7A/Fig7A.xlsx]

## Sheet: Sheet1
53BP1/nucleus	Vehicle	Aβ42 oligomers	Aβ42 oligomers-Control	Aβ42 oligomers-Anti telo G	Aβ42 oligomers-Anti telo C
	0.979167	2.5	3.04762	0.131148	0.6
	0.444444	3.5	3.7037	1.3	0.8
	1.69048	4.09375	4.31579	1.21053	1.5
