# Supplementary material for: Telomeric DNA damage response mediates neurotoxicity of Aβ42 oligomers in Alzheimer’s disease
Source: EMBO J. 2025 Sep 21;44(21):6078–111. doi: 10.1038/s44318-025-00521-1 (PMC12583505; doi:10.1038/s44318-025-00521-1)
Supplement: Supplementary file 8 — Source data Fig. 7 [file 44318_2025_521_MOESM8_ESM.zip › Fig7/Fig7B/Fig7B.xlsx]

## Sheet: Sheet1
gH2AX/nucleus	Vehicle	Aβ42 oligomers	Aβ42 oligomers-Control	Aβ42 oligomers-Anti telo G	Aβ42 oligomers-Anti telo C
	0.8	3.9	3.5	3.14286	3.10345
	1.32075	3.81818	7.28571	4.11475	3.9
	1.06038	3.85909	4.72906	3.62881	3.10345
