# Supplementary material for: Telomeric DNA damage response mediates neurotoxicity of Aβ42 oligomers in Alzheimer’s disease
Source: EMBO J. 2025 Sep 21;44(21):6078–111. doi: 10.1038/s44318-025-00521-1 (PMC12583505; doi:10.1038/s44318-025-00521-1)
Supplement: Supplementary file 8 — Source data Fig. 7 [file 44318_2025_521_MOESM8_ESM.zip › Fig7/Fig7D/Fig7D.xlsx]

## Sheet: Sheet1
53BP1/gH2AX	Aβ42 oligomers-Control	Aβ42 oligomers-Anti telo G	Aβ42 oligomers-Anti telo C
	0.99	0.0314815	0.3
	1.70488	0.646082	0.2
	0.91261	0.333588	0.485029
