# Supplementary material for: Telomeric DNA damage response mediates neurotoxicity of Aβ42 oligomers in Alzheimer’s disease
Source: EMBO J. 2025 Sep 21;44(21):6078–111. doi: 10.1038/s44318-025-00521-1 (PMC12583505; doi:10.1038/s44318-025-00521-1)
Supplement: Supplementary file 8 — Source data Fig. 7 [file 44318_2025_521_MOESM8_ESM.zip › Fig7/Fig7F/Fig7F.xlsx]

## Sheet: Sheet1
viability	Vehicle	Aβ42 oligomers	Aβ42 oligomers ASO anti-TG
	100	69.4905	87.5527
	100	59.4658	77.0242
	100	66.0261	137.158
	100	64.5	61.7
	100	81.35	118.1
	100	61.28	75.68
	100	82.4441	170.071
	100	87.788	199.334
	100	55.0676	129.885
	100	91.6081	156.73
		56.3573
		67.1943
		78.5852
		90.6897
		63.46
		59.04
		70.4323
