# Supplementary material for: Telomeric DNA damage response mediates neurotoxicity of Aβ42 oligomers in Alzheimer’s disease
Source: EMBO J. 2025 Sep 21;44(21):6078–111. doi: 10.1038/s44318-025-00521-1 (PMC12583505; doi:10.1038/s44318-025-00521-1)
Supplement: Supplementary file 8 — Source data Fig. 7 [file 44318_2025_521_MOESM8_ESM.zip › Fig7/Fig7G/Fig7G.xlsx]

## Sheet: Sheet1
Bax/Bcl2	Vehicle	Aβ42 oligomers	Aβ42 oligomers ASO anti-TG
	4.9546	37.0689	7.06661
	3.29413	43.1903	2.32042
	4.12436	40.1296	10.36
		38.9742
		48.5967
		43.7854
