# Supplementary material for: Telomeric DNA damage response mediates neurotoxicity of Aβ42 oligomers in Alzheimer’s disease
Source: EMBO J. 2025 Sep 21;44(21):6078–111. doi: 10.1038/s44318-025-00521-1 (PMC12583505; doi:10.1038/s44318-025-00521-1)
Supplement: Supplementary file 9 — Figure EV2B Source Data [file 44318_2025_521_MOESM9_ESM.zip]

Archive with 4 entries (3 files):
- Images Fig EV2B/
- Images Fig EV2B/Western blot Abeta oligomers .pptx
- __MACOSX/Images Fig EV2B/._Western blot Abeta oligomers .pptx
- Images Fig EV2B/Blue comassei gel.tif
